# Supplementary material for: Rooibos (Aspalathus linearis) extract enhances boar sperm velocity up to 96 hours of semen storage
Source: PLoS One. 2017 Aug 24;12(8):e0183682. doi: 10.1371/journal.pone.0183682 (PMC5570286; doi:10.1371/journal.pone.0183682)
Supplement: S1 Dataset — (XLSX) [file pone.0183682.s001.xlsx]

## Sheet: Hoja1
Replicate	Treatment	TPC (FR)	TPC (UR)	TAC (FR)	TAC (UR)
1	stock	94.8109	103.322	839.343	915.567
1	1	53.7943	58.2861	490.472	525.652
1	2	23.5343	22.3522	223.688	203.166
1	3	12.7778	12.1868	129.874	129.874
1	4	8.40426	9.11348	94.6936	188.508
2	stock	91.974	111.005	980.064	1050.43
2	1	51.3121	61.3593	496.335	560.833
2	2	23.2979	24.7163	288.185	264.732
2	3	12.5414	12.0686	267.663	112.284
2	4	10.0591	8.87707	147.464	112.284
3	stock	85.8274	104.031	845.207	877.455
3	1	49.7754	58.5225	516.857	434.77
3	2	21.8794	23.7707	226.62	162.123
3	3	11.5957	12.1868	109.352	124.011
3	4	9.11348	9.8227	147.464	91.7619
4	stock	84.7636	118.333	707.417	1062.15
4	1	48.0024	64.7872	402.521	581.354
4	2	21.4066	25.4255	144.532	276.459
4	3	11.9504	12.896	153.327	156.259
4	4	8.75887	8.75887	209.03	121.079
5	stock	74.0071	110.414	701.554	1135.44
5	1	41.6194	60.6501	408.385	607.74
5	2	19.279	24.4799	220.756	255.937
5	3	11.1229	12.896	129.874	176.781
5	4	8.87707	8.87707	103.489	173.849
TPC= total polyphenol content (μg/ml)
TAC= total antioxidant capacity (μmol/l)
FR= fermented rooibos
UR= unfermented rooibos
